# Supplementary material for: Learning effects of different training models for border molding from the perspective of dental students
Source: BMC Oral Health. 2017 Dec 16;17:152. doi: 10.1186/s12903-017-0443-9 (PMC5732429; doi:10.1186/s12903-017-0443-9)
Supplement: Supplementary file 1 — The questionnaire in Japanese and English: the questionnaire consisted of 21 items regarding their overall practical training and their clinical comprehension of border molding. (XLS 42 kb) [file 12903_2017_443_MOESM1_ESM.xls]

## Sheet: original questionnaire form
模型実習に関するアンケート
個人トレーを用いた印象採得について		そう思う	やや思う	どちらとも いえない	あまり思わない	そう思わない
インプレッションコンパウンドの使用法が身に付きましたか
アルコールトーチの使用法が身に付きましたか
個人トレーの調整法が身に付きましたか
臼後隆起部の辺縁形成法の理解ができましたか
頬側の辺縁形成法の理解ができましたか
唇側の辺縁形成法の理解ができましたか
舌側の辺縁形成法の理解ができましたか
義歯の概形がイメージできましたか
粘膜の動きが理解できましたか
解剖学的ランドマークが理解できましたか
模型実習全般について		そう思う	やや思う	どちらとも いえない	あまり思わない	そう思わない
重要事項が強調されていましたか
学生にとって適切な難易度でしたか
教員の説明は理解しやすかったですか
授業の予習，復習をした
適切な参考図書，文献を探せた
自身の学習充実度は高かった
技工ステップを理解できた
臨床に対する意欲が刺激された
模型実習はよく準備されていると感じましたか
実習書は理解しやすかったですか
模型実習は総合的に高く評価できますか

## Sheet: English translation
questionnaire about practical training
About impression with custom tray	Yes, definitely	I think so	No opinion	I don't think so	No, definitely not
Did you understand how to use the impression material?
Did you understand how to use the alcohol torch?
Did you understand how to adjust the custom trays?
Did you understand the method for border molding at the retromolar pad?
Did you understand the method for border molding at the buccal side?
Did you understand the method for border molding at the labial side?
Did you understand the method for border molding at the lingual side?
Did you undertand the image of the denture shapes?
Did you understand the mobility of mucosa?
Did you understand the anatomic locations?
About overall practical training	Yes, definitely	I think so	No opinion	I don't think so	No, definitely not
Are important matters emphasized?
Was the level of practical training appropriate for students?
Did you understand the instructions of teacher?
Did you prepare for or review practical training?
Did you find proper literatures and references?
Are you satisfied in learning?
Did you understand the technical steps?
Are you stimulated your motivation for clinical training?
Is practical training well-organised?
Is practical training easily comprehensible?
Do you value overall practical training?
