# Supplementary material for: Learning effects of different training models for border molding from the perspective of dental students
Source: BMC Oral Health. 2017 Dec 16;17:152. doi: 10.1186/s12903-017-0443-9 (PMC5732429; doi:10.1186/s12903-017-0443-9)
Supplement: Supplementary file 2 — The questionnaire results: The raw data used in this study. Each subject rated on a five-point Likert scale. (XLSX 22 kb) [file 12903_2017_443_MOESM2_ESM.xlsx]

## Sheet: plaster model
N=28	total 58
No.	Did you understand how to use the impression material?	Did you understand how to use the alcohol torch?	Did you understand how to adjust the custom trays?	Did you understand the method for border molding at the retromolar pad?	Did you understand the method for border molding at the buccal side?	Did you understand the method for border molding at the labial side?	Did you understand the method for border molding at the lingual side?	Did you undertand the image of the denture shapes?	Did you understand the mobility of mucosa?	Did you understand the anatomic locations?	Are important matters emphasized?	Was the level of practical training appropriate for students?	Did you understand the instructions of teacher?	Did you prepare for or review practical training?	Did you find proper literatures and references?	Are you satisfied in learning?	Did you understand the technical steps?	Are you stimulated your motivation for clinical training?	Is practical training well-organised?	Is practical training easily comprehensible?	Do you value overall practical training?
1	1	2	2	1	2	2	2	1	2	3	4	2	4	1	1	1	1	1	4	3	3
2	3	4	3	3	4	4	4	4	4	4	3	4	4	3	3	3	4	4	4	4	4
3	5	5	5	5	5	5	5	5	5	5	5	5	5	4	4	5	5	5	5	5	5
4	3	4	4	3	3	3	3	4	3	5	4	4	4	2	2	4	3	3	4	4	3
5	4	4	4	3	4	4	4	2	3	5	5	5	5	3	4	3	2	3	5	3	4
6	3	4	2	2	2	2	2	2	1	3	4	4	4	3	2	3	4	3	5	4	3
7	2	2	3	4	3	3	2	4	2	4	4	4	4	2	2	4	5	5	4	4	4
8	2	4	4	3	3	3	3	4	2	4	4	2	4	1	3	2	3	1	4	3	4
9	2	2	3	3	3	3	3	4	2	3	4	4	4	4	3	4	4	5	5	5	5
10	4	4	2	2	2	2	2	4	2	4	4	3	3	3	2	4	4	5	4	4	4
11	4	4	3	3	4	4	4	4	2	5	5	3	4	4	3	4	5	3	5	5	5
12	4	4	4	3	4	4	4	4	4	4	5	5	5	3	2	4	4	3	4	5	4
13	5	5	4	4	4	4	4	5	4	4	5	4	4	3	4	4	4	5	5	5	5
14	3	2	3	2	2	2	2	4	2	5	4	4	4	3	2	3	2	3	4	5	3
15	2	5	3	2	2	2	2	5	2	5	5	5	5	4	5	4	5	5	5	5	5
16	1	4	5	2	2	2	2	4	2	5	5	5	4	4	5	4	4	3	5	4	5
17	4	5	2	2	2	2	2	4	2	4	3	5	4	3	2	3	4	4	4	4	4
18	2	3	4	4	3	3	3	5	3	5	4	4	5	5	3	4	4	5	5	5	4
19	4	3	4	4	1	1	1	1	1	4	4	2	3	2	3	3	5	3	5	4	4
20	4	5	4	2	2	2	2	4	1	4	4	5	5	2	2	4	4	3	5	5	5
21	4	5	4	4	4	4	4	4	2	4	5	4	5	5	5	4	4	5	4	4	5
22	2	3	2	2	2	2	2	3	1	4	4	3	3	4	4	3	3	2	4	3	2
23	2	4	2	3	3	3	3	4	2	4	3	3	3	4	3	3	2	2	3	3	3
24	2	1	3	2	2	2	2	5	1	3	4	5	5	4	2	3	5	1	5	4	5
25	4	4	3	4	4	4	4	4	4	4	4	4	5	5	4	4	4	5	4	5	5
26	4	5	3	4	4	4	4	5	5	5	5	3	5	3	3	3	5	4	3	4	4
27	2	5	5	4	4	4	4	5	2	4	5	3	5	3	5	4	4	3	5	4	5
28	4	4	4	4	4	4	4	4	2	4	5	4	5	2	4	4	5	5	5	4	5

## Sheet: silicone model
N=54	total 63
No.	Did you understand how to use the impression material?	Did you understand how to use the alcohol torch?	Did you understand how to adjust the custom trays?	Did you understand the method for border molding at the retromolar pad?	Did you understand the method for border molding at the buccal side?	Did you understand the method for border molding at the labial side?	Did you understand the method for border molding at the lingual side?	Did you undertand the image of the denture shapes?	Did you understand the mobility of mucosa?	Did you understand the anatomic locations?	Are important matters emphasized?	Was the level of practical training appropriate for students?	Did you understand the instructions of teacher?	Did you prepare for or review practical training?	Did you find proper literatures and references?	Are you satisfied in learning?	Did you understand the technical steps?	Are you stimulated your motivation for clinical training?	Is practical training well-organised?	Is practical training easily comprehensible?	Do you value overall practical training?
1	4	4	4	3	4	4	3	4	4	4	3	3	4	1	1	1	2	2	4	2	3
2	4	4	4	4	4	4	4	3	3	5	4	4	5	3	2	2	2	5	5	4	4
3	4	5	5	5	5	5	5	5	4	5	5	4	5	5	5	5	5	5	4	5	5
4	4	4	4	4	4	4	3	4	4	4	4	4	4	4	3	2	4	4	4	5	4
5	4	4	4	2	2	2	2	3	3	3	4	4	5	2	1	3	4	4	5	3	3
6	5	5	4	4	5	5	5	4	3	4	4	5	5	3	3	4	4	3	5	5	5
7	3	3	4	3	3	3	3	4	2	4	4	5	5	4	3	4	4	4	5	5	5
8	4	4	4	5	4	4	4	5	3	5	5	5	5	4	4	5	5	5	5	5	5
9	4	5	5	5	5	4	5	5	5	5	3	3	3	3	4	3	4	4	4	4	4
10	1	1	1	2	2	2	2	2	2	2	3	4	4	2	1	5	5	3	4	2	4
11	2	4	2	4	2	2	2	4	2	4	4	5	4	3	3	4	4	4	5	5	4
12	5	5	4	5	5	3	3	3	3	5	5	3	5	3	2	5	4	5	5	3	5
13	5	5	4	4	4	4	4	4	4	5	5	5	5	3	3	4	5	5	5	4	5
14	4	4	4	4	4	4	4	4	4	4	4	4	4	4	4	4	4	4	4	4	4
15	4	4	4	3	3	3	3	4	4	4	4	4	4	3	2	3	4	4	4	3	4
16	3	3	3	3	3	3	3	4	4	4	4	4	3	4	4	4	4	4	4	3	4
17	5	4	4	4	4	4	4	5	3	4	5	5	5	3	3	4	4	5	5	5
18	1	4	5	4	4	4	1	4	1	5	5	5	5	3	3	3	5	5	5	4	5
19	2	5	2	3	1	1	1	4	5	4	5	5	5	5	3	5	5	5	5	5	5
20	4	4	3	2	2	2	2	4	2	4	3	3	4	4	2	1	4	4	5	4	5
21	4	4	4	4	4	4	4	4	4	4	5	5	5	3	3	2	4	5	5	5	5
22	4	3	4	4	4	4	4	4	4	4	3	3	4	2	1	1	3	4	4	3	5
23	5	5	5	4	4	4	5	5	4	5	4	4	4	2	2	3	3	3	4	4	4
24	4	4	4	4	4	4	4	4	4	4	5	4	4	4	4	4	4	5	5	4	5
25	4	5	3	5	5	5	5	4	3	5	4	5	5	3	4	4	5	5	5	4	5
26	4	5	4	4	4	4	4	5	4	5	5	4	5	4	4	4	4	5	5	5	5
27	4	4	3	2	2	2	2	4	1	4	4	5	5	4	2	5	5	4	5	5	5
28	3	3	3	3	3	3	3	3	3	3	3	3	3	3	3	3	3	3	3	3	3
29	4	5	5	3	4	4	4	5	4	4	4	4	5	3	3	4	5	4	4	4	4
30	2	4	5	5	4	3	4	5	4	5	4	4	4	3	3	2	5	4	5	2	4
31	4	4	4	4	4	4	4	4	3	4	4	4	4	3	3	4	4	4	4	4	4
32	4	5	5	4	5	5	5	5	4	5	4	5	5	5	5	5	5	4	5	4	5
33	4	5	4	4	4	4	4	4	4	4	4	4	4	2	2	3	3	3	4	2	4
34	4	4	3	2	2	2	2	3	3	4	5	4	5	3	2	3	4	3	5	2	4
35	4	5	5	4	4	4	4	4	4	4	5	4	5	3	3	4	4	4	4	4	4
36	5	5	5	5	5	5	5	5	5	5	5	5	5	5	5	5	5	5	5	5	5
37	3	4	4	2	2	2	2	3	2	4	5	5	5	2	2	4	4	3	5	5	4
38	4	4	3	2	3	3	3	4	4	4	5	4	5	4	3	4	4	4	5	5	4
39	4	4	3	3	3	3	3	3	3	3	5	5	4	2	2	2	2	2	4	2	3
40	5	5	5	5	5	5	5	5	5	5	5	4	4	5	3	4	5	5	5	5	5
41	3	4	4	4	4	4	4	4	4	5	4	4	5	3	5	4	4	2	5	5	5
42	4	4	4	3	3	3	3	3	2	5	4	4	5	3	3	4	4	4	5	5	4
43	5	5	4	4	5	5	5	5	5	5	5	4	5	5	5	5	5	5	5	5	5
44	5	5	5	5	5	5	5	5	4	5	5	4	5	5	4	5	5	5	5	5	5
45	4	5	3	4	4	4	4	5	3	4	5	5	5	4	4	4	4	5	5	5	5
46											4	4	4	3	2	4	4	5	5	4	5	シリコンでの筋形成実習を受けていない
47	2	2	4	4	4	4	4	4	1	5	3	4	5	1	1	1	4	1	5	5	5
48	5	5	5	5	4	4	4	5	4	4	5	4	5	3	3	3	3	4	4	5	5
49	5	4	5	4	4	4	4	5	4	5	5	5	5	3	3	4	4	5	5	5	5
50	4	4	4	4	4	4	4	4	2	4	4	4	4	4	3	4	4	4	4	4	4
51	5	5	5	5	4	4	4	4	3	4	4	5	5	5	3	4	5	5	5	4	5
52	4	4	4	5	5	5	5	5	4	5	5	5	5	2	2	4	4	3	4	4	4
53	4	4	3	3	3	3	3	4	2	2	5	3	4	2	2	2	2	3	4	4	5
54	4	4	4	5	5	5	5	5	4	5	4	3	5	4	4	4	4	5	5	5	5

## Sheet: mannequin
N=60	toal 65
No.	Did you understand how to use the impression material?	Did you understand how to use the alcohol torch?	Did you understand how to adjust the custom trays?	Did you understand the method for border molding at the retromolar pad?	Did you understand the method for border molding at the buccal side?	Did you understand the method for border molding at the labial side?	Did you understand the method for border molding at the lingual side?	Did you undertand the image of the denture shapes?	Did you understand the mobility of mucosa?	Did you understand the anatomic locations?	Are important matters emphasized?	Was the level of practical training appropriate for students?	Did you understand the instructions of teacher?	Did you prepare for or review practical training?	Did you find proper literatures and references?	Are you satisfied in learning?	Did you understand the technical steps?	Are you stimulated your motivation for clinical training?	Is practical training well-organised?	Is practical training easily comprehensible?	Do you value overall practical training?
1	3	4	4	4	4	4	4	5	3	4	5	5	5	5	5	5	5	3	4	5	5
2	4	4	4	2	5	4	4	3	2	5	5	4	4	3	3	5	5	5	5	4	5
3	4	5	3	4	4	4	4	5	3	4	5	5	5	3	3	4	4	4	5	5	5
4	4	4	4	4	4	4	4	4	4	3	4	3	4	5	3	4	3	3	5	3	4
5	4	4	3	3	4	4	3	4	2	4	4	5	4	3	2	3	4	2	5	3	4
6	3	3	4	2	2	3	3	3	2	3	5	3	3	4	3	3	3	3	5	4	5
7	4	4	4	4	4	4	3	5	3	4	4	4	4	4	3	4	5	4	5	4	5
8	4	3	4	4	4	4	4	5	4	4	5	4	5	4	5	4	5	4	4	5	4
9	4	5	4	3	4	3	3	5	1	5	5	5	4	4	5	5	5	4	5	3	5
10	4	4	4	4	4	4	4	5	3	5	5	5	5	5	5	5	5	5	5	5	5
11	2	4	2	2	2	2	2	3	3	5	4	4	4	2	2	2	2	2	4	4	4
12	4	4	3	3	3	3	3	2	1	3	5	5	5	3	3	3	5	5	5	5	5
13	4	4	5	4	5	4	5	5	4	4	4	5	4	5	4	4	5	4	5	5	4
14	2	4	4	4	4	4	3	2	2	4	4	5	5	4	4	4	5	4	5	5	5
15	5	5	4	4	4	4	4	4	3	4	5	5	5	3	3	4	4	5	5	5	5
16	4	5	4	4	4	4	4	4	2	4	5	4	5	4	2	2	4	4	5	4	5
17	4	4	2	3	3	3	3	3	3	4	2	4	4	2	2	3	3	3	4	4	4
18	5	5	4	5	5	5	5	4	3	4	5	5	5	5	5	5	5	5	5	5	5
19	4	4	3	3	4	4	3	3	2	4	5	5	5	4	3	5	5	5	5	4	5
20	4	4	4	4	4	4	4	4	2	4	4	5	5	4	4	4	4	4	5	5	5
21	4	4	4	3	4	4	4	4	2	2	4	3	4	4	3	4	3	5	5	4	5
22	4	4	4	4	4	4	4	4	3	3	4	4	5	3	2	2	3	3	5	5	5
23	4	2	2	2	3	3	2	1	2	4	4	4	4	3	3	3	4	3	4	5	4
24	4	4	4	4	4	4	4	4	4	4	4	2	2	3	4	4	4	3	3	2	4
25	4	4	5	5	5	5	5	5	2	5	5	5	5	5	3	4	5	5	5	5	5
26	4	4	4	4	3	3	3	5	2	4	5	5	5	2	3	5	4	4	5	5	5
27	4	4	2	2	2	2	2	3	1	4	4	4	4	3	3	3	4	4	4	4	4
28	4	5	4	4	4	5	4	5	4	4	5	5	5	3	3	3	5	4	5	5	5
29	4	5	4	5	5	4	5	5	4	5	5	5	5	5	4	5	5	5	5	5	5
30	4	4	4	4	4	4	4	4	4	4	3	3	3	2	1	2	2	1	4	4	4
31	4	4	3	4	4	4	4	3	2	4	4	4	4	2	3	2	5	5	5	5	5
32	2	4	4	4	3	3	3	4	4	4	4	4	4	2	2	2	4	4	5	5	5
33	4	5	5	4	4	4	4	5	4	5	5	5	5	5	5	5	5	5	5	5	5
34	5	5	4	4	4	4	4	4	4	4	5	5	5	4	4	5	5	5	5	5	5
35	5	5	4	4	4	4	4	5	3	4	4	4	3	3	3	4	4	4	5	5	4
36	4	4	3	4	4	4	4	4	4	5	5	5	5	4	3	4	5	5	5	5	5
37	4	5	4	4	4	4	4	5	4	5	4	5	4	4	4	4	5	5	4	4	4
38	3	4	4	4	3	4	5	4	4	5	5	5	4	4	4	4	3	4	4	2	4
39	3	4	5	5	4	4	4	4	2	5	5	2	5	3	3	4	4	4	5	4	4
40	3	3	2	3	3	3	3	4	2	3	5	5	5	4	4	5	4	4	5	4	4
41	4	5	5	4	4	4	4	4	4	4	4	4	4	4	4	4	4	4	4	4	4
42	4	5	4	4	4	4	4	4	3	5	4	5	5	4	4	4	5	5	5	3	4
43	4	4	4	4	4	4	4	4	4	4	4	4	4	4	3	4	4	4	4	4	4
44	4	4	5	4	4	4	4	4	4	4	4	4	3	3	3	3	3	3	4	3	3
45	4	4	4	4	4	4	4	4	4	4	5	5	4	5	5	4	5	5	5	5	5
46	4	4	4	3	3	3	3	5	4	5	5	5	4	3	4	3	4	4	5	5	4
47	4	4	4	3	3	3	3	4	2	4	4	4	5	4	2	3	2	4	5	3	2
48	4	4	4	4	4	4	4	4	3	5	4	5	5	2	2	4	4	4	5	5	5
49	3	4	4	4	4	4	4	4	4	4	4	5	4	4	3	3	4	4	5	5	4
50	5	5	5	5	5	5	5	5	3	5	4	5	5	3	3	4	5	5	5	5	5
51	4	5	4	4	4	4	4	4	4	4	4	4	5	4	3	4	4	5	5	4	5
52	3	4	4	3	4	4	4	4	4	4	5	5	5	3	4	4	4	4	4	4	5
53	4	4	5	4	4	5	5	5	4	5	5	4	5	4	3	4	4	5	5	5	5
54	4	4	4	4	4	4	4	4	4	4	4	4	3	3	3	3	4	2	4	2	4
55	3	5	4	4	4	3	3	5	3	3	5	5	5	4	5	4	4	5	5	5	5
56	4	5	5	5	5	5	4	4	4	4	5	4	5	4	4	4	4	5	5	5	5
57	4	4	5	4	4	4	4	4	3	4	4	5	5	4	2	3	4	5	5	5	5
58	3	5	4	5	5	5	3	4	2	4	4	5	5	2	1	3	2	2	5	5	5
59	5	5	5	5	5	5	5	5	5	5	5	5	5	4	4	4	5	5	5	5	5
60	4	4	3	4	4	4	4	5	3	4	4	5	4	2	2	3	4	4	4	4	4
